# Supplementary material for: Hospital toilets and drainage systems as a reservoir for a long-term polyclonal outbreak of clinical infections with multidrug-resistant Klebsiella oxytoca species complex
Source: Infect Prev Pract. 2024 Dec 21;7(1):100430. doi: 10.1016/j.infpip.2024.100430 (PMC11760810; doi:10.1016/j.infpip.2024.100430)
Supplement: Multimedia component 1 [file mmc1.xlsx]

## Sheet: Ark1
Isolate ID	Bioproject	Biosample accession	Sample material	Month/year	Species	ST	Cluster	ESBL	pAmpC	blaOXA-1	blaOXY	blaSHV	blaTEM	Temocillin MIC	Piperacillin-tazobactam MIC	Cefotaxime MIC	Ceftazidime MIC	Ceftazidime-avibactam MIC	Ceftolozane-tazobactam MIC	Cefepime MIC	Aztreonam MIC	Ertapenem MIC	Imipenem MIC	Imipenem-relebactam MIC	Meropenem MIC	Meropenem-vaborbactam MIC	aadA2	aph(3')-Ia	aph(3'')-Ib	aac(3)-IIe	aph(6)-Id	aac(6')-Ib-cr	Amikacin MIC	Gentamicin MIC	Tobramycin MIC	dfrA12	dfrA14	sul1	sul2	Trimethoprim-sulfamethoxazole MIC	gyrA	qnr	Ciprofloxacin MIC	Colistin MIC
kreshist0052	PRJEB76256	SAMEA115670461	Blood	03/2022	K. michiganensis	11		blaCTX-M-15		blaOXA-1	blaOXY-1-1		blaTEM-1	32	>32	>16	>32	1	4	>16	>32	0.25	0.25	0.12	0.06	<0,06		aph(3')-Ia	aph(3'')-Ib	aac(3)-IIe	aph(6)-Id	aac(6')-Ib-cr	4	64	32		dfrA14		sul2	>16	gyrA_S83T	qnrB1	2	0.5
kreshist0053	PRJEB76256	SAMEA115670462	Blood	02/2020	K. michiganensis	52		blaCTX-M-15		blaOXA-1	blaOXY-1-2		blaTEM-1	<8	>32	>16	32	0.25	4	>16	>32	<0,12	0.25	0.5	0.06	<0,06		aph(3')-Ia	aph(3'')-Ib	aac(3)-IIe	aph(6)-Id	aac(6')-Ib-cr	<2	64	8		dfrA14		sul2	>16	gyrA_S83T	qnrB1	0.25	0.5
kreshist0054	PRJEB76256	SAMEA115670463	Blood	03/2019	K. michiganensis	66	1	blaCTX-M-15		blaOXA-1	blaOXY-5-3		blaTEM-1	16	32	>16	>32	0.5	4	>16	>32	0.25	0.25	0.25	0.06	<0,06			aph(3'')-Ib	aac(3)-IIe	aph(6)-Id	aac(6')-Ib-cr	8	>128	64		dfrA14		sul2	>16	gyrA_S83T	qnrB1	2	0.5
kreshist0055	PRJEB76256	SAMEA115670464	Blood	10/2019	K. michiganensis	66	1	blaCTX-M-15		blaOXA-1	blaOXY-5-4		blaTEM-1	64	32	>16	32	1	16	>16	>32	0.5	0.12	0.12	0.12	<0,06			aph(3'')-Ib	aac(3)-IIe	aph(6)-Id	aac(6')-Ib-cr	8	64	32		dfrA14		sul2	>16	gyrA_S83T	qnrB1	2	0.5
kreshist0056	PRJEB76256	SAMEA115670465	Toilet room A	02/2022	K. michiganensis	66	1	blaCTX-M-15		blaOXA-1	blaOXY-5-5		blaTEM-1	16	16	>16	>32	0.5	1	>16	>32	<0,12	0.25	0.5	0.06	<0,06			aph(3'')-Ib	aac(3)-IIe	aph(6)-Id	aac(6')-Ib-cr	4	>128	128		dfrA14		sul2	>16	gyrA_S83T	qnrB1	0.12	0.5
kreshist0057	PRJEB76256	SAMEA115670466	Toilet water room B	06/2022	K. michiganensis	66	1	blaCTX-M-15		blaOXA-1	blaOXY-5-6	blaSHV-11	blaTEM-1B	<8	>32	>16	>32	0.5	>16	16	>32	<0,12	0.12	0.25	0.03	<0,06			aph(3'')-Ib	aac(3)-IIe	aph(6)-Id	aac(6')-Ib-cr	8	>128	128				sul2	<0,5	gyrA_S83T	qnrB1	2	0.5
kreshist0058	PRJEB76256	SAMEA115670467	Shower drain room C	06/2022	K. michiganensis	66	1	blaCTX-M-15		blaOXA-1	blaOXY-5-7		blaTEM-1B	16	16	>16	>32	0.5	1	16	>32	<0,12	0.25	0.12	0.03	<0,06			aph(3'')-Ib	aac(3)-IIe	aph(6)-Id	aac(6')-Ib-cr	4	32	16		dfrA14		sul2	>16	gyrA_S83T		0.12	0.5
kreshist0059	PRJEB76256	SAMEA115670468	Toilet water room D	06/2022	K. michiganensis	66	1	blaCTX-M-15		blaOXA-1	blaOXY-5-8		blaTEM-1B	16	>32	>16	>32	0.5	4	>16	>32	<0,12	0.12	0.12	0.06	<0,06			aph(3'')-Ib	aac(3)-IIe	aph(6)-Id	aac(6')-Ib-cr	8	>128	128		dfrA14		sul2	>16	gyrA_S83T	qnrB1	4	0.5
kreshist0060	PRJEB76256	SAMEA115670469	Urine	10/2021	K. michiganensis	183		blaCTX-M-154		blaOXA-1	blaOXY-5-1		blaTEM-1	32	>32	>16	>32	2	16	>16	>32	0.25	0.25	0.12	0.06	<0,06			aph(3'')-Ib	aac(3)-IIe	aph(6)-Id	aac(6')-Ib-cr	8	128	64		dfrA14		sul2	>16	gyrA_S83T	qnrB1	8	0.5
kreshist0061	PRJEB76256	SAMEA115670470	Blood	11/2021	K. oxytoca	199		blaCTX-M-15		blaOXA-1	blaOXY-2-2		blaTEM-1	<8	16	>16	32	0.25	0.5	16	>32	<0,12	0.25	0.5	0.06	<0,06			aph(3'')-Ib	aac(3)-IIe	aph(6)-Id	aac(6')-Ib-cr	4	64	32		dfrA14		sul2	>16	gyrA_D87Y; gyrA_S83T		0.5	0.5
kreshist0062	PRJEB76256	SAMEA115670471	Blood	02/2021	K. oxytoca	223	2	blaCTX-M-15		blaOXA-1	blaOXY-2-8		blaTEM-1	<4	8	>16	8	0.12	0.5	8	16	0.06	0.25	0.25	0.03	<0,06			aph(3'')-Ib	aac(3)-IIe	aph(6)-Id	aac(6')-Ib-cr	4	64	32		dfrA14		sul2	>16	gyrA_S83T	qnrB1	1	0.5
kreshist0063	PRJEB76256	SAMEA115670472	Blood	12/2019	K. oxytoca	223	2	blaCTX-M-15		blaOXA-1	blaOXY-2-8		blaTEM-1	<8	16	>16	16	0.25	0.5	8	>32	<0,12	0.25	0.12	0.03	<0,06			aph(3'')-Ib	aac(3)-IIe	aph(6)-Id	aac(6')-Ib-cr	4	64	32		dfrA14		sul2	>16	gyrA_S83T	qnrB1	2	0.5
kreshist0064	PRJEB76256	SAMEA115670473	Toilet corridor	02/2022	K. oxytoca	223	2	blaCTX-M-15		blaOXA-1	blaOXY-2-8		blaTEM-1	<8	8	>16	8	<0,12	<0,25	4	16	<0,12	0.25	0.12	0.06	<0,06			aph(3'')-Ib	aac(3)-IIe	aph(6)-Id	aac(6')-Ib-cr	4	>128	128		dfrA14		sul2	>16	gyrA_S83T	qnrB1	2	0.5
kreshist0065	PRJEB76256	SAMEA115670474	Feces	08/2021	K. oxytoca	323	3	blaCTX-M-154			blaOXY-2-8			16	4	16	16	0.5	1	8	>16	0.03	0.25	0.12	0.03	<0,06							2	0.5	<0,5		dfrA14			1	gyrA_S83T		0.03	0.5
kreshist0066	PRJEB76256	SAMEA115670475	Urine	08/2021	K. oxytoca	323	3	blaCTX-M-154		blaOXA-1	blaOXY-2-8		blaTEM-1	16	32	>16	>32	1	2	16	>16	0.25	0.12	0.12	0.06	<0,06			aph(3'')-Ib	aac(3)-IIe	aph(6)-Id	aac(6')-Ib-cr	4	128	64		dfrA14		sul2	>16	gyrA_S83T	qnrB1	4	0.5
kreshist0067	PRJEB76256	SAMEA115670476	Urine	08/2021	K. oxytoca	323	3	blaCTX-M-154		blaOXA-1	blaOXY-2-8		blaTEM-1	<4	8	>16	8	0.12	0.5	8	>16	0.03	0.25	0.25	0.03	0.06			aph(3'')-Ib	aac(3)-IIe	aph(6)-Id	aac(6')-Ib-cr	2	32	16		dfrA14		sul2	>16	gyrA_S83T	qnrB1	1	0.5
kreshist0068	PRJEB76256	SAMEA115670477	Blood	01/2021	K. oxytoca	323	3	blaCTX-M-154		blaOXA-1	blaOXY-2-8		blaTEM-1	<4	8	>16	8	0.25	0.5	8	16	0.03	0.5	0.25	0.06	<0,06			aph(3'')-Ib	aac(3)-IIe	aph(6)-Id	aac(6')-Ib-cr	4	256	64		dfrA14		sul2	>16	gyrA_S83I	qnrB1	4	0.5
kreshist0069	PRJEB76256	SAMEA115670478	Urine	11/2021	K. oxytoca	323	3	blaCTX-M-154			blaOXY-2-8		blaTEM-1	<8	2	>16	16	<0,12	0.5	8	16	<0,12	0.25	0.12	0,,03	<0,06			aph(3'')-Ib		aph(6)-Id		<2	0.5	<0,5		dfrA14		sul2	>16	gyrA_S83T		<0,06	0.5
kreshist0070	PRJEB76256	SAMEA115670479	Urine	02/2022	K. oxytoca	323	3	blaCTX-M-154		blaOXA-1	blaOXY-2-8		blaTEM-1	64	>32	>16	>32	1	4	>16	>32	<0,12	0.25	0.25	0.06	<0,06			aph(3'')-Ib	aac(3)-IIe	aph(6)-Id	aac(6')-Ib-cr	16	>128	64		dfrA14		sul2	>16	gyrA_S83T	qnrB1	4	0.5
kreshist0071	PRJEB76256	SAMEA115670480	Toilet room E	02/2022	K. oxytoca	323	3	blaCTX-M-154		blaOXA-1	blaOXY-2-8		blaTEM-1	16	32	>16	>32	1	2	16	>32	<0,12	0.12	0.12	0.03	<0,06			aph(3'')-Ib	aac(3)-IIe	aph(6)-Id	aac(6')-Ib-cr	16	64	16		dfrA14		sul2	>16	gyrA_S83I	qnrB1	16	0.5
kreshist0072	PRJEB76256	SAMEA115670481	Toilet water room F	06/2022	K. oxytoca	323	3	blaCTX-M-154		blaOXA-1	blaOXY-2-8		blaTEM-1	<8	16	>16	4	<0,12	<0,25	4	16	<0,12	0.25	0.25	0.06	<0,06			aph(3'')-Ib	aac(3)-IIe	aph(6)-Id	aac(6')-Ib-cr	16	64	128		dfrA14		sul2	>16	gyrA_S83T	qnrB1	1	0.5
kreshist0073	PRJEB76256	SAMEA115670482	Blood	01/2021	K. michiganensis	376	4	blaCTX-M-15		blaOXA-1	blaOXY-1-10		blaTEM-1	32	32	>16	>32	2	4	>16	>16	0.12	0.25	0.12	0.06	<0,06	aadA2		aph(3'')-Ib	aac(3)-IIe	aph(6)-Id	aac(6')-Ib-cr	4	256	32	dfrA12	dfrA14	sul1	sul2	>16	gyrA_S83T	qnrB1	2	0.5
kreshist0074	PRJEB76256	SAMEA115670483	Urine	09/2021	K. michiganensis	376	4	blaCTX-M-15		blaOXA-1	blaOXY-1-10		blaTEM-1	32	>32	>16	>32	1	16	>16	>32	0.25	0.12	0.12	0.06	<0,06	aadA2		aph(3'')-Ib	aac(3)-IIe	aph(6)-Id	aac(6')-Ib-cr	4	64	32	dfrA12	dfrA14	sul1	sul2	>16	gyrA_S83T	qnrB1	4	0.5
kreshist0075	PRJEB76256	SAMEA115670484	Urine	10/2021	K. michiganensis	376	4	blaCTX-M-15		blaOXA-1	blaOXY-1-10		blaTEM-1	32	32	>16	>32	0.5	4	>16	>32	<0,12	0.12	0.12	0.06	<0,06			aph(3'')-Ib	aac(3)-IIe	aph(6)-Id	aac(6')-Ib-cr	4	64	32		dfrA14		sul2	>16	gyrA_S83T	qnrB1	2	0.5
kreshist0076	PRJEB76256	SAMEA115670485	Blood	08/2021	K. michiganensis	376	4	blaCTX-M-15		blaOXA-1	blaOXY-1-10		blaTEM-1	32	32	>16	>32	1	4	16	>32	<0,12	0.25	0.12	0.06	<0,06	aadA2		aph(3'')-Ib	aac(3)-IIe	aph(6)-Id	aac(6')-Ib-cr	4	128	32	dfrA12	dfrA14	sul1	sul2	>16	gyrA_S83T	qnrB1	2	0.5
kreshist0077	PRJEB76256	SAMEA115670486	Blood	11/2021	K. michiganensis	376	4	blaCTX-M-15		blaOXA-1	blaOXY-1-10		blaTEM-1	32	>32	>16	>32	1	>16	>16	>32	0.25	0.25	0.5	0.06	<0,06	aadA2		aph(3'')-Ib	aac(3)-IIe	aph(6)-Id	aac(6')-Ib-cr	4	>128	64	dfrA12	dfrA14	sul1	sul2	>16	gyrA_S83T	qnrB1	2	0.5
kreshist0078	PRJEB76256	SAMEA115670487	Feces	12/2021	K. michiganensis	376	4	blaCTX-M-15		blaOXA-1	blaOXY-1-10		blaTEM-1	64	>32	>16	>32	2	>16	>16	>32	>4	1	0.25	2	1	aadA2		aph(3'')-Ib	aac(3)-IIe	aph(6)-Id	aac(6')-Ib-cr	4	>128	128	dfrA12	dfrA14	sul1	sul2	>16	gyrA_S83T	qnrB1	2	2
kreshist0079	PRJEB76256	SAMEA115670488	Toilet room A	02/2022	K. michiganensis	376	4	blaCTX-M-15		blaOXA-1	blaOXY-1-10		blaTEM-1	32	32	>16	>32	1	16	>16	>32	0.25	0.25	0.12	0.06	<0,06	aadA2		aph(3'')-Ib	aac(3)-IIe	aph(6)-Id	aac(6')-Ib-cr	16	>128	64	dfrA12	dfrA14	sul1	sul2	>16	gyrA_S83T		2	0.5
kreshist0080	PRJEB76256	SAMEA115670489	Shower drain room E	06/2022	K. michiganensis	376	4	blaCTX-M-15		blaOXA-1	blaOXY-1-10		blaTEM-1	32	32	>16	>32	1	2	>16	>32	<0,12	0.12	0.12	0.03	<0,06	aadA2		aph(3'')-Ib	aac(3)-IIe	aph(6)-Id	aac(6')-Ib-cr	8	>128	32	dfrA12	dfrA14	sul1	sul2	>16	gyrA_S83T	qnrB1	2	<0,5
kreshist0081	PRJEB76256	SAMEA115670490	Blood	07/2021	K. michiganensis	384		blaCTX-M-15	blaDHA-1	blaOXA-1	blaOXY-1-1		blaTEM-1	8	32	>16	16	0.25	1	8	>16	0.5	0.5	0.12	0.06	<0,06			aph(3'')-Ib	aac(3)-IIe	aph(6)-Id		2	32	16		dfrA14	sul1	sul2	>16	gyrA_S83T	qnrB1; qnrB4	2	0.5
